# Supplementary material for: Cluster Analysis in Patients with GOLD 1 Chronic Obstructive Pulmonary Disease
Source: PLoS One. 2015 Apr 23;10(4):e0123626. doi: 10.1371/journal.pone.0123626 (PMC4407903; doi:10.1371/journal.pone.0123626)
Supplement: S1 Dataset — (XLS) [file pone.0123626.s001.xls]

## Sheet: COPD & CTRLs
GROUP	Cluster	Control vs GOLD Clusters	Origin of Data (Clinical Trial)	Gender (1=Male, 2=Female)	Age (years)	Height (cm)	Height (m)	Weight (kg)	BMI (kg/m2)	Smoking Status (0=Never Smoker, 1=Ex-Smoker, 2=Active Smoker)	Pack-Years	Cough (0=No, 1=Yes)	Baseline Dyspnea Index Score	PreBD-FEV1 (L)	PostBD-FEV1 (L)	ECCS-FEV1 (pred)	PreBD-FEV1 (%pred)	PostBD-FEV1 (%pred)	ΔPrePostBD-FEV1 (%pred)	PreBD-FVC (L)	PostBD-FVC (L)	ECCS-FVC (pred)	PreBD-FVC (%pred)	PostBD-FVC (%pred)	ΔPrePostBD-FVC (%pred)	PreBD-FEV1/FVC	PostBD-FEV1/FVC	LLN-FEV1/FVC	Delta LLN-FEV1/FVC	LLN Status	TLC (L)	TLC (ECCS-pred)	TLC (%pred)	FRC (L)	FRC (ECCS-pred)	FRC (%pred)	RV (L)	RV (ECCS-pred)	RV (%pred)	IC (L)	IC (pred)	IC (% pred)	IC/TLC	RV/TLC	DLCO (mL/mmHg/min)	DLCO (pred)	DLCO (%pred)	VO2max (mL/min)	VO2max (mL/min/kg)
COPD GOLD stage I	1	1	NCT01072396	2	70	176	1.76	77.3	24.7	1	10	0	8	2.16	2.49	2.602	83.0131	95.6956	12.6826	3.52	3.67	3.0868	114.034	118.893	4.8594	61.4	67.8	66.14	-1.66	Over	5.56	5.826	95.4343	3.1	3.0124	102.908	2.04	2.3056	88.4802	2.46	2.8136	87.4325	0.442446	0.366906	17.5	22.6489	77.2664	2034	26.3131
COPD GOLD stage I	1	1	NCT01072396	2	56	159	1.59	49.5	19.8	2	37	1	5	1.9	1.83	2.2805	83.3151	80.2456	-3.0695	3.35	3.16	2.6977	124.18	117.137	-7.04304	56.7	57.9	69.115	11.215	Under	5.22	4.704	110.969	3.22	2.6176	123.013	1.86	1.7739	104.854	2	2.0864	95.8589	0.383142	0.356322	11.1	21.4816	51.672	745	15.0505
COPD GOLD stage I	1	1	NCT01072396	1	52	182.8	1.828	107.9	32.2	1	15	1	9	3.57	3.74	3.8624	92.4296	96.831	4.40141	5.3	5.56	4.83728	109.566	114.941	5.37492	67.4	67.3	67.6448	0.3448	Under	7.93	7.52572	105.372	3.52	3.65552	96.2927	2.26	2.30868	97.8914	4.41	3.8702	113.948	0.556116	0.284994	32.9	31.0861	105.835	3872	35.8851
COPD GOLD stage I	1	1	NCT01072396	2	65	166	1.66	70.8	25.8	1	21	0	9	2.08	2.09	2.332	89.1938	89.6226	0.428816	3.06	3.11	2.7738	110.318	112.121	1.80258	68	67.2	67.2025	0.0025	Under	4.51	5.166	87.3016	2.54	2.7834	91.2553	1.77	2.0446	86.5695	1.97	2.3826	82.6828	0.436807	0.392461	13.7	21.6028	63.4176	1710	24.1525
COPD GOLD stage I	1	1	NCT01072396	2	64	164	1.64	60.9	22.2	1	20	1	6	2.15	2.18	2.278	94.381	95.698	1.31694	3.37	3.13	2.7112	124.299	115.447	-8.85217	63.8	69.6	67.415	-2.185	Over	5.08	5.034	100.914	3.41	2.7376	124.562	1.76	1.9924	88.3357	1.67	2.2964	72.7225	0.32874	0.346457	18.9	21.3936	88.3441	1726	28.3415
COPD GOLD stage I	1	1	NCT01072396	1	65	180.4	1.804	93.8	28.8	1	30	0	8	2.84	3.06	3.3822	83.969	90.4737	6.50464	4.48	4.39	4.36104	102.728	100.664	-2.06373	63.4	69.7	64.959	-4.741	Over	6.7	7.33396	91.3558	3.61	3.71636	97.1381	2.14	2.56324	83.4881	3.09	3.6176	85.4157	0.461194	0.319403	20.4	27.7142	73.6085	2347	25.0213
COPD GOLD stage I	1	1	NCT01072396	1	75	169	1.69	75.6	26.4	1	37.5	0	9	1.75	2.09	2.602	67.256	80.3228	13.0669	3.17	3.42	3.4444	92.0334	99.2916	7.25816	55.2	61.1	62.893	1.793	Under	6.86	6.4231	106.802	3.63	3.5396	102.554	3.34	2.6339	126.808	3.23	2.8835	112.017	0.470845	0.48688	21.8	23.5481	92.5764	1926	25.4762
COPD GOLD stage I	1	1	NCT01072396	1	60	182.5	1.825	84.4	24.9	1	40	0	7	3.12	3.32	3.6175	86.2474	91.7761	5.52868	5.35	5.42	4.612	116.002	117.52	1.51778	58.3	61.3	65.992	4.692	Under	8.31	7.50175	110.774	3.74	3.7205	100.524	2.52	2.48075	101.582	4.57	3.78125	120.86	0.54994	0.303249	20.7	29.2048	70.8788	3028	35.8768
COPD GOLD stage I	1	1	NCT01072396	2	66	155	1.55	73.6	30	1	44	0	7	1.57	1.66	1.8725	83.8451	88.6515	4.80641	2.9	2.96	2.2605	128.29	130.944	2.65428	54.1	56.1	66.99	10.89	Under	5.4	4.44	121.622	3.12	2.538	122.931	2.32	1.8615	124.631	2.28	1.902	119.874	0.422222	0.42963	14.8	19.73	75.0126	1312	17.8261
COPD GOLD stage I	1	1	NCT01072396	1	72	165	1.65	83.8	30.9	1	39	0	7	2.02	2.06	2.517	80.2543	81.8435	1.58919	3.32	3.23	3.292	100.851	98.1166	-2.7339	60.8	63.8	63.5128	-0.2872	Over	5.99	6.1035	98.1404	3.09	3.419	90.3773	2.2	2.5155	87.4578	2.9	2.6845	108.028	0.48414	0.367279	16.6	23.5768	70.4081	2003	23.9021
COPD GOLD stage I	1	1	NCT01072396	2	64	153	1.53	70.7	29.5	1	56	1	8	1.48	1.71	1.8435	80.2821	92.7583	12.4763	2.42	2.57	2.2239	108.818	115.563	6.74491	61.2	66.5	67.415	0.915	Under	5.46	4.308	126.741	2.91	2.4912	116.811	2.47	1.7933	137.735	2.55	1.8168	140.357	0.467033	0.452381	17.5	19.6319	89.1407	1495	21.1457
COPD GOLD stage I	1	1	NCT01072396	2	63	173	1.73	85.4	28.4	1	37	1	9	2.12	2.27	2.6585	79.7442	85.3865	5.64228	3.42	3.53	3.1359	109.06	112.567	3.50776	62	64.3	67.6275	3.3275	Under	5.05	5.628	89.7299	2.49	2.9382	84.7458	1.59	2.1393	74.3234	2.56	2.6898	95.1744	0.506931	0.314851	14.7	22.9461	64.0631	1544	18.0796
COPD GOLD stage I	1	1	NCT01072396	1	67	176	1.76	81.2	26.1	1	12	1	10	2.5	2.56	3.135	79.7448	81.6587	1.91388	4.37	4.45	4.0556	107.752	109.725	1.97258	57.2	57.5	64.5458	7.0458	Under	6.97	6.9824	99.8224	3.37	3.6314	92.8017	2.3	2.5496	90.2102	3.6	3.351	107.431	0.516499	0.329986	19.9	26.5321	75.0035	2735	33.6823
COPD GOLD stage I	1	1	NCT01360788	2	58	160	1.6	68.2	26.6406	1	50	0	12	2.29	2.51	2.27	100.881	110.573	9.69163	3.45	3.63	2.69	128.253	134.944	6.69145	66.3768	69.146	68.69	-0.456006	Over	5.59	4.77	117.191	2.75	2.642	104.088	1.95	1.824	106.908	2.97	2.128	139.568	0.531306	0.348837	20.1	22.4	89.7321	1653	24.2375
COPD GOLD stage I	1	1	NCT01360788	2	66	167	1.67	72.6	26.0318	1	13	0	12	2.79	2.85	2.3465	118.9	121.457	2.557	3.98	4.09	2.7921	142.545	146.485	3.93969	70.1005	69.6822	66.99	-2.69215	Over	6.8	5.232	129.969	4	2.8068	142.511	2.55	2.0787	122.673	2.84	2.4252	117.104	0.417647	0.375	20.8	22.9	90.8297	1746	24.0496
COPD GOLD stage I	1	1	NCT01360788	1	66	170	1.7	65.4	22.6298	1	21.25	0	10	2.83	3.25	2.906	97.3847	111.838	14.4529	4.42	4.7	3.736	118.308	125.803	7.49465	64.0271	69.1489	64.7524	-4.39654	Over	7.18	6.503	110.411	3.08	3.482	88.4549	2.42	2.449	98.8158	4.14	3.021	137.041	0.576602	0.337047	19.2	25.4	75.5906	1914	29.2661
COPD GOLD stage I	1	1	NCT01360788	1	54	174	1.74	83.2	27.4805	1	57.75	1	10	3.31	3.58	3.426	96.6141	104.495	7.88091	5.59	5.58	4.2784	130.656	130.423	-0.233732	59.2129	64.1577	67.2316	3.07389	Under	7.18	6.8226	105.238	2.99	3.4676	86.2268	2.33	2.2374	104.139	4.27	3.355	127.273	0.594708	0.324513	30.9	29.1	106.186	2666	32.0433
COPD GOLD stage I	1	1	NCT01360788	1	60	181	1.81	81.4	24.8466	1	43.7	0	7	3.19	3.47	3.553	89.7833	97.6639	7.88066	4.76	5.35	4.5256	105.179	118.216	13.0369	67.0168	64.8598	65.992	1.13219	Under	8.16	7.3819	110.541	4.07	3.6854	110.436	2.66	2.4611	108.082	4.24	3.6965	114.703	0.519608	0.32598	21	30.3	69.3069	2624	32.2359
COPD GOLD stage I	2	2	NCT01072396	1	58	189	1.89	90	25.3	1	43	1	9	2.86	3.28	3.955	72.3135	82.933	10.6195	5.79	6.26	5.0384	114.917	124.246	9.32836	49.4	52.4	66.4052	14.0052	Under	10.09	8.0211	125.793	5.51	3.8546	142.946	4.16	2.5219	164.955	4.57	4.1665	109.684	0.452924	0.412289	20.6	30.7324	67.0301	2304	25.6
COPD GOLD stage I	2	2	NCT01072396	1	57	180	1.8	97.5	30.2	2	45	0	7	2.87	3.12	3.597	79.7887	86.7389	6.95024	5.23	5.14	4.546	115.046	113.066	-1.97976	54.9	60.7	66.6118	5.9118	Under	6.6	7.302	90.3862	2.98	3.635	81.9807	1.37	2.382	57.5147	3.61	3.667	98.4456	0.54697	0.207576	12.5	29.4803	42.4011	2471	25.3436
COPD GOLD stage I	2	2	NCT01072396	2	65	168.3	1.683	72.5	25.3	1	38	0	8	1.96	2.02	2.42285	80.8965	83.3729	2.47642	3.26	3.3	2.87569	113.364	114.755	1.39097	60.1	61.2	67.2025	6.0025	Under	6.41	5.3178	120.539	4.94	2.83492	174.255	3.15	2.08623	150.99	1.46	2.48288	58.8027	0.227769	0.49142	18.3	21.9712	83.2908	1465	20.2069
COPD GOLD stage I	2	2	NCT01072396	2	52	154.5	1.545	65.8	27.6	2	78	1	5	1.88	1.83	2.20275	85.3479	83.078	-2.26989	2.77	2.65	2.60235	106.442	101.831	-4.61122	67.9	69.1	69.965	0.865	Under	3.95	4.407	89.6301	2.17	2.5128	86.3578	1.15	1.62845	70.6193	1.78	1.8942	93.9711	0.450633	0.291139	11.7	21.2053	55.1748	1438	21.8541
COPD GOLD stage I	2	2	NCT01072396	1	40	173	1.73	85.8	28.1	2	39	1	4	3.16	3.4	3.789	83.3993	89.7334	6.33413	4.85	5.15	4.5848	105.784	112.328	6.54336	65.2	66	70.124	4.124	Under	7.39	6.7427	109.6	3.39	3.3182	102.164	2.75	1.9163	143.506	4	3.4245	116.805	0.541272	0.372124	27.7	32.2214	85.9678	2470	28.7879
COPD GOLD stage I	2	2	NCT01072396	1	51	178	1.78	62.2	19.5	2	90	1	5	3.14	3.42	3.685	85.2103	92.8087	7.59837	5.21	5.13	4.5868	113.587	111.843	-1.74414	60.3	66.7	67.8514	1.1514	Under	7.91	7.1422	110.75	4.89	3.5342	138.362	2.64	2.2238	118.716	3.02	3.608	83.7029	0.381795	0.333755	14.57	30.5252	47.731	1420	22.8296
COPD GOLD stage I	2	2	NCT01072396	1	67	187.5	1.875	104.4	29.7	2	42	1	7	3.85	4.22	3.6295	106.075	116.269	10.1942	6.08	6.26	4.718	128.868	132.683	3.81518	63.3	67.4	64.5458	-2.8542	Over	10.67	7.90125	135.042	5.78	3.9005	148.186	4.55	2.70025	168.503	4.89	4.00075	122.227	0.458294	0.426429	41.36	28.4246	145.508	2010	19.2529
COPD GOLD stage I	2	2	NCT01072396	1	53	186.6	1.866	88.8	25.6	2	35	1	7	3.03	3.24	3.9968	75.8106	81.0649	5.2542	4.65	5.08	5.03016	92.4424	100.991	8.54844	65.2	63.8	67.4382	3.6382	Under	8.13	7.82934	103.84	5.22	3.75344	139.072	3.93	2.38046	165.094	2.91	4.0759	71.3953	0.357934	0.483395	23.73	31.4825	75.3752	2100	23.6486
COPD GOLD stage I	2	2	NCT01072396	2	69	158.8	1.588	84.4	33.5	1	47	1	9	1.72	1.86	1.9476	88.3138	95.5022	7.18833	2.65	2.9	2.35084	112.726	123.36	10.6345	64.9	64.1	66.3525	2.2525	Under	5.85	4.6908	124.712	3.28	2.62612	124.899	3.03	1.97828	153.163	2.57	2.06468	124.474	0.439316	0.517949	18.5	20.0053	92.4755	1346	15.9479
COPD GOLD stage I	2	2	NCT01072396	2	67	164	1.64	93	34	1	63	1	7	1.86	1.96	2.203	84.4303	88.9696	4.53926	2.8	2.92	2.6332	106.334	110.892	4.55719	66.4	67.1	66.7775	-0.3225	Over	5.18	5.034	102.9	2.85	2.7406	103.992	2.25	2.0404	110.272	2.33	2.2934	101.596	0.449807	0.434363	16.5	21.0603	78.3464	1373	14.7634
COPD GOLD stage I	2	2	NCT01072396	1	44	175.9	1.759	104.6	33.3	2	43.5	1	5	2.88	3.3	3.7977	75.8354	86.8947	11.0593	4.83	5.11	4.64784	103.919	109.944	6.0243	59.6	64.6	69.2976	4.6976	Under	8.67	6.97441	124.312	4.49	3.42206	131.208	3.5	2.04229	171.376	4.18	3.55235	117.669	0.482122	0.403691	29.97	31.7826	94.2968	2210	21.1281
COPD GOLD stage I	2	2	NCT01072396	1	76	163.8	1.638	89.2	33.3	1	45	0	7	1.47	1.88	2.3494	62.5692	80.0204	17.4513	2.71	3.51	3.11888	86.8902	112.54	25.6502	54.2	53.6	62.6864	9.0864	Under	5.9	6.00762	98.2086	3.26	3.42692	95.1292	2.36	2.58778	91.1979	2.64	2.5807	102.298	0.447458	0.4	12.19	22.4634	54.2661	1300	14.574
COPD GOLD stage I	2	2	NCT01072396	1	65	188	1.88	83.8	23.8	1	45	0	9	4.24	4.31	3.709	114.317	116.204	1.8873	6.11	6.4	4.7988	127.323	133.367	6.04318	69.4	67.3	64.959	-2.341	Over	9	7.9412	113.333	4.12	3.8942	105.798	2.4	2.6628	90.1307	4.78	4.047	118.112	0.531111	0.266667	22.4	28.9649	77.335	2280	27.2076
COPD GOLD stage I	2	2	NCT01072396	2	62	155.6	1.556	53.6	22	2	86.7	1	2	1.44	1.6	1.9962	72.1371	80.1523	8.01523	2.44	2.78	2.39108	102.046	116.265	14.2195	59	57.6	67.84	10.24	Under	5.42	4.4796	120.993	3.43	2.54744	134.645	2.91	1.80836	160.919	1.99	1.93216	102.994	0.367159	0.5369	13.65	20.2705	67.3392	940	17.5373
COPD GOLD stage I	2	2	NCT01072396	2	61	156	1.56	60.8	25.1	2	42	1	6	1.54	1.7	2.037	75.6014	83.4561	7.85469	2.68	2.73	2.4348	110.071	112.124	2.05356	57.5	62.3	68.0525	5.7525	Under	7.23	4.506	160.453	5.16	2.5554	201.925	4.59	1.7996	255.057	2.06	1.9506	105.609	0.284924	0.634855	11.29	20.4457	55.2195	1135	18.6678
COPD GOLD stage I	2	2	NCT01072396	1	57	178	1.78	83.2	24.8	2	88	1	7	2.75	2.95	3.511	78.3253	84.0216	5.69638	5.75	5.78	4.4308	129.773	130.45	0.677079	47.8	51	66.6118	15.6118	Under	9.05	7.1422	126.712	5.05	3.5882	140.739	3.44	2.3558	146.023	4	3.554	112.549	0.441989	0.38011	13.99	29.1512	47.9911	1853	22.2716
COPD GOLD stage I	2	2	NCT01072396	1	60	172.7	1.727	79.1	26.7	1	58	0	7	2.31	2.81	3.1961	72.2756	87.9197	15.6441	3.94	4.31	4.04752	97.3436	106.485	9.1414	58.6	65.2	65.992	0.792	Under	7.25	6.71873	107.907	3.89	3.49118	111.424	2.83	2.35237	120.304	3.36	3.22755	104.104	0.463448	0.390345	20.72	27.592	75.0942	2018	25.512
COPD GOLD stage I	2	2	NCT01072396	1	49	168.9	1.689	74.8	26.8	2	39.6	1	6	2.44	3.02	3.3517	72.7989	90.1035	17.3047	5.03	5.52	4.11464	122.246	134.155	11.9087	48.5	54.7	68.2646	13.5646	Under	8.49	6.41511	132.344	4.51	3.30326	136.532	3.48	2.06059	168.884	3.99	3.11185	128.22	0.469965	0.409894	20.28	29.4857	68.7792	2236	29.893
COPD GOLD stage I	2	2	NCT01072396	1	59	170	1.7	64.5	22.1	2	66	1	5	2.71	2.82	3.109	87.1663	90.7044	3.53812	4.59	4.58	3.918	117.152	116.896	-0.255232	59	61.6	66.1986	4.5986	Under	7.74	6.503	119.022	5.22	3.419	152.676	3.14	2.295	136.819	2.52	3.084	81.7121	0.325581	0.405685	15.2	27.3767	55.5217	1946	30.1705
COPD GOLD stage I	2	2	NCT01072396	1	63	174	1.74	90	30.3	1	61.5	1	7	2.85	3.15	3.165	90.0474	99.5261	9.47867	4.76	5.01	4.0444	117.694	123.875	6.18139	59.9	62.9	65.3722	2.4722	Under	7.84	6.8226	114.912	4.79	3.5486	134.983	3.27	2.4354	134.27	3.04	3.274	92.8528	0.387755	0.417092	23.3	27.1189	85.9178	2729	30.3222
COPD GOLD stage I	2	2	NCT01072396	2	52	161	1.61	76.1	25.8	2	45	1	6	2.68	2.83	2.4595	108.965	115.064	6.0988	3.87	4.07	2.8903	133.896	140.816	6.9197	69.3	69.5	69.965	0.465	Under	5.82	4.836	120.347	2.79	2.6584	104.95	1.94	1.7461	111.105	3.03	2.1776	139.144	0.520619	0.333333	15.6	22.2464	70.1238	1622	21.3141
COPD GOLD stage I	2	2	NCT01072396	2	44	165	1.65	49.9	18.4	2	46.5	1	6	2.37	2.67	2.8175	84.1171	94.7649	10.6477	3.8	3.87	3.2755	116.013	118.15	2.13708	62.4	69	71.665	2.665	Under	5.8	5.1	113.725	3.76	2.74	137.226	1.88	1.6905	111.21	2.04	2.36	86.4407	0.351724	0.324138	15.8	23.7758	66.4542	1554	31.1423
COPD GOLD stage I	2	2	NCT01072396	1	53	181	1.81	80.1	24.2	2	46.3	0	7	3.54	3.63	3.756	94.2492	96.6454	2.39617	5.23	5.27	4.7076	111.097	111.947	0.84969	67.7	68.9	67.4382	-1.4618	Over	7.52	7.3819	101.871	5.06	3.6224	139.686	2.65	2.3071	114.863	2.5	3.7595	66.4982	0.332447	0.352394	28.8	30.5609	94.238	2273	28.377
COPD GOLD stage I	2	2	NCT01072396	2	63	166	1.66	73.4	27.2	2	18.4	1	6	1.91	1.99	2.382	80.1847	83.5432	3.35852	2.8	2.89	2.8258	99.087	102.272	3.18494	68.2	68.9	67.6275	-1.2725	Over	4.91	5.166	95.0445	3.02	2.7814	108.578	2.52	2.0126	125.211	1.88	2.3846	78.8392	0.382892	0.513238	11.2	21.825	51.3172	1214	16.5395
COPD GOLD stage I	2	2	NCT01072396	2	59	163.5	1.635	76.3	27.5	1	44	1	7	2.39	2.46	2.38325	100.283	103.22	2.93717	3.41	3.59	2.81905	120.963	127.348	6.38513	70.1	68.5	68.4775	-0.0225	Over	6.16	5.001	123.175	3.68	2.7214	135.225	2.66	1.90335	139.754	2.44	2.2796	107.036	0.396104	0.431818	17.3	21.869	79.1072	1709	22.3984
COPD GOLD stage I	2	2	NCT01072396	1	58	171.5	1.715	79.8	27.9	1	39	1	6	3.41	3.37	3.2025	106.479	105.23	-1.24902	4.91	4.93	4.0304	121.824	122.32	0.496229	69.5	68.4	66.4052	-1.9948	Over	5.11	6.62285	77.1571	3.4	3.4451	98.6909	2.57	2.29265	112.097	1.78	3.17775	56.0145	0.348337	0.502935	12.7	27.8525	45.5973	2105	26.3784
COPD GOLD stage I	2	2	NCT01072396	2	65	157	1.57	68	28	1	47	0	8	1.42	1.69	1.9765	71.8442	85.5047	13.6605	2.32	2.75	2.3751	97.6801	115.785	18.1045	61.2	61.5	67.2025	5.7025	Under	4.62	4.572	101.05	2.65	2.5818	102.642	2.11	1.8817	112.133	1.97	1.9902	98.985	0.426407	0.45671	13.3	20.1614	65.9676	891	13.1029
COPD GOLD stage I	2	2	NCT01072396	1	75	166	1.66	75.8	27.2	1	56	1	7	2.45	2.56	2.473	99.07	103.518	4.44804	3.88	4.11	3.2716	118.596	125.627	7.0302	63.1	62.3	62.893	0.593	Under	6.61	6.1834	106.899	3.46	3.4694	99.7291	2.56	2.5946	98.6665	3.15	2.714	116.065	0.476551	0.387292	14.1	23.0544	61.1597	1852	24.4327
COPD GOLD stage I	2	2	NCT01072396	1	63	174.5	1.745	80	26.2	1	59	0	8	2.5	2.87	3.1865	78.456	90.0675	11.6115	4.18	4.7	4.0732	102.622	115.388	12.7664	59.8	61.1	65.3722	4.2722	Under	8.25	6.86255	120.218	4.39	3.5603	123.304	3.5	2.44195	143.328	3.86	3.30225	116.89	0.467879	0.424242	22.4	27.2012	82.3492	2445	30.5625
COPD GOLD stage I	2	2	NCT01072396	1	65	172.4	1.724	84	28.1	1	86	1	7	2.81	3.04	3.0382	92.489	100.059	7.57027	5.09	5.4	3.90024	130.505	138.453	7.94823	55.2	56.3	64.959	8.659	Under	8.29	6.69476	123.828	4.09	3.52916	115.892	2.76	2.45844	112.266	4.2	3.1656	132.676	0.506634	0.332931	20	26.3976	75.7644	2413	28.7262
COPD GOLD stage I	2	2	NCT01072396	1	67	173.2	1.732	76	25	1	59	1	8	2.62	2.88	3.0146	86.9104	95.5351	8.62469	4.9	5.37	3.89432	125.824	137.893	12.0689	53.5	53.6	64.5458	10.9458	Under	8.02	6.75868	118.662	4.65	3.56588	130.403	2.71	2.51292	107.843	3.37	3.1928	105.55	0.4202	0.337905	19.9	26.0713	7.63292	1897	24.9605
COPD GOLD stage I	2	2	NCT01072396	1	65	171	1.71	98.1	33.4	1	37	0	7	2.23	2.63	2.978	74.8825	88.3143	13.4318	3.86	4.01	3.8196	101.058	104.985	3.92711	57.8	65.6	64.959	-0.641	Over	5.96	6.5829	90.5376	3.47	3.4964	99.2449	2.04	2.4401	83.6031	2.49	3.0865	80.6739	0.417785	0.342282	24.9	26.1672	95.1571	1752	17.8593
COPD GOLD stage I	2	2	NCT01072396	2	58	153.4	1.534	64.4	27.9	2	56	1	7	2.42	2.42	2.0093	120.44	120.44	0	3.68	3.56	2.39762	153.486	148.481	-5.00496	65.8	68	68.69	0.69	Under	5.67	4.3344	130.814	3.31	2.49416	132.71	1.84	1.70454	107.947	2.36	1.84024	128.244	0.416226	0.324515	16.7	20.3626	82.0133	1130	17.5466
COPD GOLD stage I	2	2	NCT01360788	1	75	167	1.67	85	30.478	1		0	11	2.78	2.82	2.516	110.493	112.083	1.58983	3.94	4.23	3.3292	118.347	127.058	8.7108	70.5584	66.6667	62.893	-3.77367	Over	5.93	6.2633	94.6785	2.8	3.4928	80.1649	2.38	2.6077	91.2682	3.13	2.7705	112.976	0.527825	0.401349	22	22.7	96.9163	1514	17.8118
COPD GOLD stage I	2	2	NCT01360788	1	65	178	1.78	101.3	31.972	2	50	1	7	3.38	3.37	3.279	103.08	102.775	-0.304971	5.67	5.68	4.2228	134.271	134.508	0.23681	59.612	59.331	64.959	5.62801	Under	9.5	7.1422	133.012	5.49	3.6602	149.992	4.38	2.5318	172.999	4.01	3.482	115.164	0.422105	0.461053	26.6	27.3	97.4359	2742	27.0681
COPD GOLD stage I	2	2	NCT01360788	1	75	167	1.67	80.3	28.7927	1	22	0	11	2.56	2.53	2.516	101.749	100.556	-1.19237	4.69	4.05	3.3292	140.875	121.651	-19.2238	54.5842	62.4691	62.893	0.423864	Under	5.55	6.2633	88.6114	3.23	3.4928	92.476	2.03	2.6077	77.8464	2.09	2.7705	75.4376	0.376577	0.365766	18.5	22.7	81.4978	1782	22.1918
COPD GOLD stage I	2	2	NCT01360788	2	54	155	1.55	67.3	28.0125	1	56	0	10	2.12	2.2	2.1725	97.5834	101.266	3.68239	3.78	3.2	2.5725	146.939	124.393	-22.5462	56.0847	68.75	69.54	0.79	Under	4.89	4.44	110.135	2.92	2.526	115.598	1.69	1.6695	101.228	1.94	1.914	101.358	0.396728	0.345603	16.5	21.8	75.6881	1394	20.7132
COPD GOLD stage I	2	2	NCT01360788	2	68	157	1.57	57.8	23.4492	1	19.5	0	9	2.22	2.28	1.9015	116.75	119.905	3.1554	4.15	3.6	2.2971	180.663	156.719	-23.9432	53.494	63.3333	66.565	3.23167	Under	4.83	4.572	105.643	2.58	2.5848	99.8143	1.79	1.9297	92.7605	2.49	1.9872	125.302	0.515528	0.3706	14.9	20.2	73.7624	1402	24.2561
COPD GOLD stage I	2	2	NCT01360788	1	52	165	1.65	71.4	26.2259	1	76	0	10	3.06	3.19	3.097	98.8053	103.003	4.19761	5.1	4.77	3.812	133.788	125.131	-8.65687	60	66.8763	67.6448	0.76849	Under	6.96	6.1035	114.033	3.63	3.239	112.072	2.4	2.0755	115.635	3.56	2.8645	124.28	0.511494	0.344828	24.4	26.5	92.0755	2288	32.0448
COPD GOLD stage I	2	2	NCT01360788	1	69	169	1.69	86.6	30.3211	1	110	0	9	2.43	2.51	2.776	87.536	90.4179	2.88184	3.79	4.45	3.6004	105.266	123.597	18.3313	64.1161	56.4045	64.1326	7.72811	Under	8.2	6.4231	127.664	5.6	3.4856	160.661	3.46	2.5019	138.295	2.44	2.9375	83.0638	0.297561	0.421951	21.3	24.5	86.9388	2088	24.1109
COPD GOLD stage I	2	2	NCT01360788	1	62	174	1.74	85.8	28.3393	1	18.75	0	12	3.93	3.98	3.194	123.043	124.609	1.56544	6.02	5.89	4.0704	147.897	144.703	-3.19379	65.2824	67.5722	65.5788	-1.99336	Over	7.97	6.8226	116.818	3.84	3.5396	108.487	2.57	2.4134	106.489	3.99	3.283	121.535	0.500627	0.322459	32.6	27.5	118.545	3100	36.1305
COPD GOLD stage I	2	2	NCT01360788	1	64	173	1.73	82.9	27.6989	1	79.6	0	7	3.05	3.2	3.093	98.6098	103.459	4.84966	5.36	5.76	3.9608	135.326	145.425	10.099	56.903	55.5556	65.1656	9.61004	Under	7.64	6.7427	113.308	3.35	3.5342	94.7881	2.31	2.4443	94.5056	4.38	3.2085	136.512	0.573298	0.302356	18.4	26.8	68.6567	1923	23.1966
COPD GOLD stage I	2	2	NCT01360788	1	72	161	1.61	58.8	22.6843	1	67.5	1	11	2.53	2.62	2.345	107.889	111.727	3.83795	3.79	3.8	3.0616	123.791	124.118	0.326627	66.7546	68.9474	63.5128	-5.43457	Over	5.93	5.7839	102.526	3.84	3.3254	115.475	2.31	2.4631	93.7843	2.16	2.4585	87.8585	0.36425	0.389545	23.6	21.3	110.798	1602	27.2449
COPD GOLD stage I	2	2	NCT01360788	1	59	186	1.86	118.9	34.3681	1	10.5	0	12	3.8	4.19	3.797	100.079	110.35	10.2713	6.12	6.45	4.8396	126.457	133.275	6.81875	62.0915	64.9612	66.1986	1.23736	Under	9.31	7.7814	119.644	3.78	3.7934	99.6468	2.37	2.5046	94.6259	5.77	3.988	144.684	0.619764	0.254565	38.2	32.1	119.003	4144	34.8528
COPD GOLD stage I	2	2	NCT01360788	2	70	151	1.51	57	24.9989	1	14.4	0	10	2	1.91	1.6145	123.877	118.303	-5.57448	3.18	2.92	1.9793	160.663	147.527	-13.136	62.8931	65.411	66.14	0.729041	Under	4.64	4.176	111.111	3.12	2.4524	127.222	1.7	1.8531	91.7382	1.61	1.7236	93.4091	0.346983	0.366379	15.4	18.4	83.6957	1092	19.1579
COPD GOLD stage I	3	3	NCT01072396	2	70	157	1.57	56	23	2	37.5	1	8	1.51	1.49	1.8515	81.5555	80.4753	-1.08021	2.49	2.42	2.2451	110.908	107.79	-3.1179	60.6	61.6	66.14	4.54	Under	5.06	4.572	110.674	3.67	2.5868	141.874	2.99	1.9617	152.419	1.39	1.9852	70.0181	0.274704	0.590909	8.8	19.6059	44.8844	871	15.5536
COPD GOLD stage I	3	3	NCT01360788	1	63	173	1.73	104.3	34.8491	2	36	0	10	3.07	3.33	3.122	98.3344	106.662	8.32799	4.82	5.37	3.9868	120.899	134.694	13.7955	63.6929	62.0112	65.3722	3.36103	Under	6.36	6.7427	94.3242	2.38	3.5252	67.5139	1.88	2.4223	77.6122	3.94	3.2175	122.455	0.619497	0.295597	17.5	27	64.8148	1960	18.7919
COPD GOLD stage I	3	3	NCT01360788	1	70	168	1.68	78.7	27.8841	1	64	0	7	2.17	2.49	2.704	80.2515	92.0858	11.8343	5.29	5.35	3.5168	150.421	152.127	1.7061	41.0208	46.5421	63.926	17.3839	Under	7.93	6.3432	125.016	5.23	3.4712	150.668	2.7	2.5108	107.535	2.78	2.872	96.7967	0.350567	0.340479	14.1	24	58.75	1471	18.6912
COPD GOLD stage I	3	3	NCT01360788	1	60	174	1.74	84.6	27.9429	2	49.5	1	8	3.2	3.47	3.252	98.401	106.704	8.30258	5.42	5.59	4.1224	131.477	135.601	4.12381	59.0406	62.0751	65.992	3.91687	Under	7.46	6.8226	109.342	3.7	3.5216	105.066	1.97	2.3694	83.1434	3.76	3.301	113.905	0.504021	0.264075	29.2	27.9	104.659	2706	31.9858
COPD GOLD stage I	3	3	NCT01360788	1	54	179	1.79	104.8	32.7081	2	45	1	7	2.78	3.09	3.641	76.3527	84.8668	8.51414	4.22	4.93	4.5664	92.4142	107.963	15.5484	65.8768	62.6775	67.2316	4.55412	Under	6.58	7.2221	91.1092	3.5	3.5846	97.6399	1.97	2.3029	85.5443	3.19	3.6375	87.6976	0.484802	0.299392	27.4	30.6	89.5425	2436	23.2443
COPD GOLD stage I	3	3	NCT01360788	1	68	178	1.78	95	29.9836	1	55	0	10	2.73	3.15	3.192	85.5263	98.6842	13.1579	4.24	4.83	4.1448	102.297	116.532	14.2347	64.3868	65.2174	64.3392	-0.878191	Over	8.26	7.1422	115.651	4.26	3.6872	115.535	3.35	2.5978	128.955	4	3.455	115.774	0.484262	0.405569	27	27.7	97.4729	2394	25.2
COPD GOLD stage I	3	3	NCT01360788	1	68	173	1.73	75.6	25.2598	1	24	1	8	2.89	2.98	2.977	97.0776	100.101	3.02318	4.85	5.02	3.8568	125.752	130.16	4.4078	59.5876	59.3625	64.3392	4.97665	Under	8.07	6.7427	119.685	4.8	3.5702	134.446	3.07	2.5323	121.234	3.27	3.1725	103.073	0.405204	0.380421	15.7	26	60.3846	1853	24.5106
COPD GOLD stage I	3	3	NCT01360788	1	74	164	1.64	75.3	27.9967	1	41	1	7	2.42	2.52	2.416	100.166	104.305	4.13907	4.37	4.37	3.1824	137.318	137.318	0	55.3776	57.6659	63.0996	5.4337	Under	7.04	6.0236	116.874	3.92	3.4136	114.835	2.51	2.5464	98.5705	3.18	2.61	121.839	0.451705	0.356534	15.8	21.9	72.1461	1934	25.6839
COPD GOLD stage I	3	3	NCT01360788	2	65	155	1.55	64	26.6389	2	48	0	9	1.5	1.58	1.8975	79.0514	83.2675	4.21607	2.51	2.53	2.2865	109.775	110.649	0.874699	59.761	62.4506	67.2025	4.75191	Under	5.45	4.44	122.748	3.64	2.537	143.477	2.46	1.8455	133.297	1.81	1.903	95.113	0.33211	0.451376	13.7	20.1	68.1592	1442	22.5312
COPD GOLD stage I	3	3	NCT01360788	1	72	178	1.78	91.6	28.9105	1	60.75	1	9	3.01	3.22	3.076	97.8544	104.681	6.82705	5.23	5.33	4.0408	129.43	131.905	2.47476	57.5526	60.4128	63.5128	3.10004	Under	7.27	7.1422	101.789	3.34	3.7232	89.7078	2.24	2.6858	83.4016	3.95	3.419	115.531	0.543329	0.308116	25.1	26.9	93.3086	2836	30.9607
COPD GOLD stage I	3	3	NCT01360788	1	62	173	1.73	81.1	27.0975	1	61.5	0	8	2.57	2.93	3.151	81.5614	92.9864	11.4249	5.36	5.38	4.0128	133.573	134.071	0.498405	47.9478	54.461	65.5788	11.1178	Under	8.25	6.7427	122.355	4.3	3.5162	122.291	3.02	2.4003	125.818	3.89	3.2265	120.564	0.471515	0.366061	22.4	27.2	82.3529	2509	30.9371
COPD GOLD stage I	3	3	NCT01360788	2	57	167	1.67	62	22.231	2	46.25	1	8	2.31	2.51	2.5715	89.8308	97.6084	7.77756	4.22	4.75	3.0261	139.453	156.968	17.5143	54.7393	52.8421	68.9025	16.0604	Under	5.97	5.232	114.106	3.33	2.7978	119.022	2.23	1.9347	115.263	2.69	2.4342	110.509	0.450586	0.373534	15.6	24.3	64.1975	1595	25.7258
COPD GOLD stage I	3	3	NCT01360788	2	68	160	1.6	73	28.5156	1	45	0	9	1.8	1.79	2.02	89.1089	88.6139	-0.49505	3.85	3.75	2.43	158.436	154.321	-4.11523	46.7532	47.7333	66.565	18.8317	Under	6.14	4.77	128.721	3.44	2.652	129.713	2.44	1.984	122.984	2.7	2.118	127.479	0.439739	0.397394	13.2	20.9	63.1579	1368	18.7397
COPD GOLD stage I	3	3	NCT01360788	1	71	172	1.72	72.9	24.6417	1	25	1	9	2.35	2.49	2.847	82.543	87.4605	4.91746	3.69	3.77	3.7212	99.1616	101.311	2.14984	63.6856	66.0477	63.7194	-2.32835	Over	6.4	6.6628	96.0557	3.95	3.5738	110.527	2.69	2.5852	104.054	2.49	3.089	80.6086	0.389063	0.420312	21.9	25.1	87.251	1821	24.9794
COPD GOLD stage I	3	3	NCT01360788	1	67	172	1.72	76	25.6896	1	58.75	1	8	2.54	2.97	2.963	85.7239	100.236	14.5123	4.72	5.21	3.8252	123.392	136.202	12.8098	53.8136	57.0058	64.5458	7.54004	Under	7.8	6.6628	117.068	4.7	3.5378	132.851	2.84	2.4972	113.727	3.27	3.125	104.64	0.419231	0.364103	12.5	25.9	48.2625	1924	25.3158
COPD GOLD stage I	3	3	NCT01360788	1	53	171	1.71	88	30.0947	1	40.8	0	7	2.35	2.83	3.326	70.6554	85.0872	14.4317	4.15	4.78	4.1316	100.445	115.694	15.2483	56.6265	59.205	67.4382	8.23318	Under	8.2	6.5829	124.565	3.59	3.3884	105.95	2.84	2.1761	130.509	4.61	3.1945	144.311	0.562195	0.346341	22.2	28.3	78.4452	2407	27.3523
COPD GOLD stage I	3	3	NCT01360788	1	69	167	1.67	69.4	24.8844	2	19.68	1	10	3.09	3.07	2.69	114.87	114.126	-0.743494	4.68	4.41	3.4852	134.282	126.535	-7.74704	66.0256	69.6145	64.1326	-5.48191	Over	6.84	6.2633	109.208	4.31	3.4388	125.334	2.63	2.4757	106.233	2.54	2.8245	89.9274	0.371345	0.384503	16.2	23.8	68.0672	1924	27.7233
COPD GOLD stage I	3	3	NCT01360788	2	65	158	1.58	43	17.2248	2	44	1	7	1.65	1.77	2.016	81.8452	87.7976	5.95238	3.23	3.05	2.4194	133.504	126.064	-7.43986	51.0836	58.0328	67.2025	9.16971	Under	5.59	4.638	120.526	3.71	2.6042	142.462	2.83	1.8998	148.963	1.93	2.0338	94.8963	0.345259	0.506261	10.6	20.9	50.7177	1120	26.0465
COPD GOLD stage I	3	3	NCT01360788	1	73	166	1.66	64.3	23.3343	1	61.5	0	9	2.21	2.45	2.531	87.3173	96.7997	9.48242	3.82	3.98	3.3236	114.936	119.75	4.81406	57.8534	61.5578	63.3062	1.74841	Under	6.38	6.1834	103.179	3.67	3.4514	106.334	2.35	2.5506	92.1352	2.89	2.732	105.783	0.452978	0.368339	24.3	22.7	107.048	1891	29.409
COPD GOLD stage I	3	3	NCT01360788	2	61	153	1.53	62.5	26.6991	1	10.5	0	8	2.17	2.2	1.9185	113.109	114.673	1.56372	3.4	3.46	2.3019	147.704	150.311	2.60654	63.8235	63.5838	68.0525	4.46868	Under	4.24	4.308	98.4215	1.56	2.4882	62.6959	1.09	1.7453	62.4534	2.69	1.8198	147.818	0.634434	0.257075	18.5	20.2	91.5842	1650	26.4
COPD GOLD stage I	3	3	NCT01360788	2	73	164	1.64	79	29.3724	1	23	0	7	1.63	1.71	2.053	79.396	83.2927	3.89674	2.89	2.76	2.4772	116.664	111.416	-5.24786	56.4014	61.9565	65.5025	3.54598	Under	4.91	5.034	97.5368	2.71	2.7466	98.6674	2.45	2.1364	114.679	2.32	2.2874	101.425	0.472505	0.498982	13.8	21.2	65.0943	1294	16.3797
COPD GOLD stage I	3	3	NCT01360788	2	66	157	1.57	62	25.1532	2	45	1	9	1.57	1.75	1.9515	80.4509	89.6746	9.22367	3.4	3.71	2.3491	144.736	157.933	13.1965	46.1765	47.1698	66.99	19.8202	Under	5.05	4.572	110.455	2.53	2.5828	97.9557	2.01	1.8977	105.918	2.54	1.9892	127.69	0.50297	0.39802	11.8	21.1	55.9242	1396	22.5161
Control	1	Control	NCT01072396	2	46	168.5	1.685	60.6	20.9	0	0	0	11	2.8	2.85	2.90575	96.3607	98.0814	1.72073	3.36	3.34	3.37855	99.4509	98.859	-0.59197	83.3	85.3	71.24	-14.06	Over	4.45	5.331	83.474	2.42	2.8204	85.8034	1.08	1.78585	60.4754	2.02	2.5106	80.4589	0.453933	0.242697	14.5	24.1141	60.1307	1569	25.8911
Control	1	Control	NCT01072396	1	52	168	1.68	67.3	23.8	0	0	0	12	2.77	2.84	3.226	85.8648	88.0347	2.16987	3.4	3.33	3.9848	85.3242	83.5676	-1.75668	81.5	85.3	67.6448	-17.6552	Over	4.17	6.3432	65.7397	2.48	3.3092	74.9426	0.67	2.1148	31.6815	1.69	3.034	55.702	0.405276	0.160671	19.5	28.6505	68.0615	2140	31.7979
Control	1	Control	NCT01072396	1	53	164	1.64	83.2	31.4	0	0	0	12	3.43	3.63	3.025	113.388	120	6.61157	3.98	4.04	3.7284	106.748	108.357	1.60927	86.2	89.9	67.4382	-22.4618	Over	5.42	6.0236	89.9794	1.75	3.2246	54.2703	1.44	2.0844	69.0846	3.67	2.799	131.118	0.677122	0.265683	21.6	27.7633	77.8006	2914	35.024
Control	1	Control	NCT01072396	1	44	168.3	1.683	82.7	29.2	0	0	0	12	3.25	3.2	3.4709	93.6357	92.1951	-1.44055	3.96	3.83	4.21008	94.06	90.9721	-3.08783	82.1	83.6	69.2976	-14.3024	Over	5.05	6.36717	79.3131	1.56	3.24422	48.0855	1.01	1.94273	51.9887	3.49	3.12295	111.753	0.691089	0.2	20.4	30.5319	66.8153	2191	26.4933
Control	1	Control	NCT01072396	1	68	172.8	1.728	86.8	29.1	0	0	0	7	3.69	3.77	2.9684	124.309	127.004	2.69505	4.93	4.64	3.84528	128.209	120.667	-7.54171	74.8	81.3	64.3392	-16.9608	Over	6.66	6.72672	99.0081	3.04	3.56552	85.2611	1.74	2.52968	68.7834	3.32	3.1612	105.023	0.498498	0.261261	26.2	25.7765	101.643	2750	31.682
Control	1	Control	NCT01072396	2	61	158	1.58	63.1	25.1	0	0	0	7	3.02	3.09	2.116	142.722	146.03	3.30813	4.08	3.89	2.5234	161.687	154.157	-7.52952	74	79.4	68.0525	-11.3475	Over	5.19	4.638	111.902	2.45	2.6002	94.2235	1.12	1.8358	61.0088	2.74	2.0378	134.459	0.527938	0.2158	15.9	20.766	76.5675	1532	24.2789
Control	1	Control	NCT01072396	2	62	155.3	1.553	56.7	23.8	0	0	0	10	2	2.1	1.98435	100.789	105.828	5.03943	2.48	2.5	2.37779	104.299	105.14	0.841117	80.6	84	67.84	-16.16	Over	4.12	4.4598	92.3808	2.48	2.54072	97.6101	1.64	1.80293	90.963	1.64	1.91908	85.4576	0.398058	0.398058	14.6	20.2225	72.197	1614	28.4656
Control	1	Control	NCT01072396	2	54	153	1.53	72.2	30.8	0	0	0	12	2.27	2.33	2.0935	108.431	111.297	2.86601	2.69	2.66	2.4839	108.297	107.09	-1.20778	84.4	87.6	69.54	-18.06	Over	3.65	4.308	84.7261	1.52	2.4812	61.2607	0.91	1.6333	55.7154	2.13	1.8268	116.597	0.583562	0.249315	16.7	20.7429	80.5095	1954	27.0637
Control	1	Control	NCT01072396	2	44	156	1.56	77	31.8	0	0	0	12	2.76	2.82	2.462	112.104	114.541	2.43704	3.36	3.26	2.8768	116.796	113.32	-3.47608	82.1	86.5	71.665	-14.835	Over	4.35	4.506	96.5379	2.24	2.5384	88.2446	0.83	1.5276	54.3336	2.11	1.9676	107.237	0.485057	0.190805	18.2	22.3344	81.4888	1791	23.2597
Control	1	Control	NCT01072396	1	50	177.5	1.775	102.7	32.6	0	0	0	10	3.22	3.34	3.6925	87.2038	90.4536	3.24983	4.01	3.96	4.584	87.4782	86.3874	-1.09075	80.3	84.3	68.058	-16.242	Over	5.78	7.10225	81.3827	2.94	3.5135	83.6772	1.73	2.19525	78.8065	2.84	3.58875	79.1362	0.491349	0.299308	27.17	30.6719	88.5826	2810	27.3612
Control	1	Control	NCT01072396	1	41	183.2	1.832	87.2	25.8	0	0	0	10	4.79	5	4.1986	114.086	119.087	5.00167	6.21	6.18	5.14632	120.669	120.086	-0.582941	77.1	80.9	69.9174	-10.9826	Over	8.37	7.55768	110.748	4.38	3.56588	122.831	2.4	2.07192	115.835	3.99	3.9918	99.9549	0.476703	0.286738	45.08	33.671	133.884	3280	37.6147
Control	1	Control	NCT01072396	1	66	176.5	1.765	104.5	33.4	0	0	0	10	3.63	3.85	3.1855	113.954	120.86	6.90629	4.97	4.93	4.1104	120.913	119.94	-0.973141	73	78.1	64.7524	-13.3476	Over	8.06	7.02235	114.776	4.16	3.6341	114.471	3.02	2.53415	119.172	3.9	3.38825	115.104	0.483871	0.37469	35.92	26.8434	133.813	3290	31.4833
Control	1	Control	NCT01072396	2	60	163.8	1.638	63.1	23.5	0	0	0	11	2.87	3.01	2.3701	121.092	126.999	5.90692	3.78	3.77	2.80634	134.695	134.339	-0.356336	75.9	79.8	68.265	-11.535	Over	5.96	5.0208	118.706	3.42	2.72912	125.315	2.06	1.92478	107.025	2.54	2.29168	110.836	0.426174	0.345638	20.84	21.806	95.57	1500	23.7718
Control	1	Control	NCT01072396	1	60	184.1	1.841	88.3	26.2	0	0	0	11	4.32	4.66	3.6863	117.191	126.414	9.22334	5.37	5.28	4.70416	114.154	112.241	-1.9132	80.4	88.3	65.992	-22.308	Over	7.96	7.62959	104.331	4.11	3.75794	109.368	2.64	2.50171	105.528	3.85	3.87165	99.4408	0.483668	0.331658	31.86	29.4681	108.117	2570	29.1053
Control	1	Control	NCT01072396	2	59	159.9	1.599	70.8	28.4	0	0	0	9	2.52	2.64	2.24105	112.447	117.802	5.35463	3.08	3.09	2.65957	115.808	116.184	0.376001	81.8	85.4	68.4775	-16.9225	Over	4.97	4.7634	104.337	2.73	2.64076	103.379	1.83	1.83819	99.5545	2.24	2.12264	105.529	0.450704	0.368209	21.44	21.2925	100.693	1730	24.435
Control	1	Control	NCT01072396	1	61	181.5	1.815	84	25.5	0	0	0	12	3.86	4.08	3.5455	108.87	115.075	6.20505	5.01	4.98	4.5284	110.635	109.973	-0.662486	77	81.9	65.7854	-16.1146	Over	7.92	7.42185	106.712	3.72	3.7061	100.375	2.63	2.48965	105.637	4.2	3.71575	113.032	0.530303	0.332071	30.05	28.8112	104.3	2740	32.619
Control	1	Control	NCT01072396	1	55	181.3	1.813	75.7	23.3	0	0	0	12	3.83	3.9	3.7109	103.209	105.096	1.88633	4.81	4.65	4.67288	102.934	99.5104	-3.42401	79.6	83.9	67.025	-16.875	Over	7.71	7.40587	104.107	4.15	3.64742	113.779	2.36	2.35503	100.211	3.56	3.75845	94.7199	0.461738	0.306096	40.48	30.1523	134.252	3590	47.424
Control	1	Control	NCT01072396	1	53	173	1.73	100.5	34	0	0	0	12	2.96	2.91	3.412	86.7526	85.2872	-1.46542	4.1	3.96	4.2468	96.5433	93.2467	-3.2966	72.2	73.5	67.4382	-6.0618	Over	6.17	6.7427	91.5064	2.37	3.4352	68.9916	2.07	2.2023	93.9926	3.78	3.3075	114.286	0.612642	0.335494	29	29.2444	99.1644	3173	31.5721
Control	1	Control	NCT01072396	1	62	165.1	1.651	77.3	28.1	0	0	0	11	2.6	2.81	2.8113	92.4839	99.9538	7.46985	3.25	3.44	3.55776	91.3496	96.6901	5.34044	80	81.7	65.5788	-16.1212	Over	6.56	6.11149	107.339	3.08	3.33134	92.4553	3.02	2.29681	131.487	3.48	2.78015	125.173	0.530488	0.460366	23.5	25.8833	90.7921	2347	30.3622
Control	1	Control	NCT01072396	2	58	166	1.66	67.8	25	0	0	0	11	2.81	2.76	2.507	112.086	110.092	-1.99442	3.5	3.38	2.9558	118.411	114.351	-4.05981	80.3	81.7	68.69	-13.01	Over	5.16	5.166	99.8839	2.41	2.7764	86.8031	1.66	1.9326	85.8946	2.75	2.3896	115.082	0.532946	0.321705	20.7	22.3805	92.4911	1531	22.5811
Control	1	Control	NCT01072396	2	64	159.8	1.598	61.9	23.9	0	0	0	11	2.21	2.21	2.1121	104.635	104.635	0	2.77	2.66	2.52514	109.697	105.341	-4.35619	79.8	83.1	67.415	-15.685	Over	4.76	4.7568	100.067	2.25	2.64352	85.1138	1.97	1.91638	102.798	2.51	2.11328	118.773	0.527311	0.413866	20.7	20.721	99.8988	1555	25.1212
Control	1	Control	NCT01072396	1	63	189	1.89	89.7	25.4	0	0	0	10	3.62	3.62	3.81	95.0131	95.0131	0	5.08	5.04	4.9084	103.496	102.681	-0.81493	71.3	71.8	65.3722	-6.4278	Over	7.84	8.0211	97.7422	4.09	3.8996	104.883	2.7	2.6319	102.587	3.75	4.1215	90.9863	0.478316	0.344388	30.4	29.5874	102.746	2998	33.4225
Control	1	Control	NCT01072396	2	73	154.4	1.544	54.8	23	0	0	0	12	1.88	1.94	1.6738	112.319	115.904	3.58466	2.37	2.31	2.05192	115.502	112.577	-2.92409	79.3	84	65.5025	-18.4975	Over	4.74	4.4004	107.717	2.91	2.53156	114.949	2.28	1.96264	116.17	1.83	1.86884	97.9217	0.386076	0.481013	20.3	18.8562	107.657	1656	30.219
Control	1	Control	NCT01072396	2	65	160	1.6	89.3	34.9	0	0	0	12	1.76	2.04	2.095	84.0095	97.3747	13.3652	2.23	2.38	2.508	88.9155	94.8963	5.98086	78.9	85.7	67.2025	-18.4975	Over	4.13	4.77	86.5828	1.86	2.649	70.2152	1.7	1.936	87.8099	2.26	2.121	106.554	0.547215	0.411622	16.2	20.6419	78.4812	2173	24.3337
Control	1	Control	NCT01072396	2	54	175	1.75	104.8	33.8	0	0	0	12	2.22	2.11	2.9625	74.9367	71.2236	-3.71308	2.54	2.45	3.4585	73.4422	70.84	-2.60228	87.4	86.1	69.54	-16.56	Over	4.1	5.76	71.1806	1.85	2.974	62.2058	1.3	2.0315	63.9921	2.25	2.786	80.7609	0.54878	0.317073	19.7	24.2664	81.1823	2077	19.8187
Control	1	Control	NCT01072396	1	55	176	1.76	74.8	24.3	0	0	0	12	3.69	3.68	3.483	105.943	105.656	-0.287109	4.93	4.8	4.3676	112.877	109.9	-2.97646	74.8	76.7	67.025	-9.675	Over	6.83	6.9824	97.8174	3.63	3.5234	103.025	1.13	2.2856	49.44	3.21	3.459	92.8014	0.469985	0.165447	29.6	29.2801	101.093	3133	41.885
Control	1	Control	NCT01072396	2	67	161	1.61	72.6	27.8	0	0	0	12	2.01	2.07	2.0845	96.426	99.3044	2.87839	2.32	2.36	2.5003	92.7889	94.3887	1.59981	86.6	87.7	66.7775	-20.9225	Over	4.34	4.836	89.7436	2.26	2.6734	84.5365	1.89	1.9861	95.1614	2.08	2.1626	96.1805	0.479263	0.435484	20	20.5799	97.1824	1812	24.9587
Control	1	Control	NCT01072396	1	64	177	1.77	106.1	33.7	0	0	0	12	3.46	3.4	3.265	105.972	104.135	-1.83767	4.2	4.17	4.1912	100.21	99.4942	-0.715785	82.4	81.5	65.1656	-16.3344	Over	5.86	7.0623	82.9758	3	3.6278	82.6947	1.64	2.4967	65.6867	2.86	3.4345	83.2727	0.488055	0.279863	20	27.3836	73.0363	2592	24.4298
Control	1	Control	NCT01072396	2	59	144	1.44	64	30.8	0	0	0	12	1.91	1.96	1.613	118.413	121.513	3.09981	2.43	2.44	1.9552	124.284	124.795	0.511457	78.6	80.3	68.4775	-11.8225	Over	3.36	3.714	90.4685	1.35	2.2846	59.0913	0.87	1.5504	56.1146	2.01	1.4294	140.618	0.598214	0.258929	17.9	18.746	95.4872	1967	30.7344
Control	1	Control	NCT01072396	2	53	168.5	1.685	62.1	21.9	0	0	0	12	3.13	3.13	2.73075	114.621	114.621	0	4.03	3.88	3.19655	126.073	121.381	-4.69256	77.7	80.7	69.7525	-10.9475	Over	5.36	5.331	100.544	2.93	2.8274	103.629	1.13	1.89785	59.5411	2.43	2.5036	97.0602	0.453358	0.210821	19.5	23.3364	83.5603	1905	30.6763
Control	1	Control	NCT01072396	2	52	166	1.66	76.6	27.7	0	0	0	12	3.08	3.08	2.657	115.92	115.92	0	3.71	3.68	3.1118	119.224	118.26	-0.964072	83	83.7	69.965	-13.735	Over	4.63	5.166	89.6245	2.1	2.7704	75.8013	0.77	1.8366	41.9253	2.54	2.3956	106.028	0.548596	0.166307	19.3	23.0471	83.7414	1948	25.4308
Control	1	Control	NCT01072396	2	45	170.5	1.705	64.8	22.3	0	0	0	12	3.51	3.63	3.00975	116.621	120.608	3.98704	4.75	4.54	3.49315	135.98	129.969	-6.01177	73.9	80	71.4525	-8.5475	Over	6.34	5.463	116.053	4.01	2.8642	140.004	1.24	1.80605	68.6581	2.32	2.5988	89.272	0.365931	0.195584	23.8	24.5456	96.9626	2126	32.8086
Control	1	Control	NCT01072396	1	40	178	1.78	90.7	28.5	0	0	0	12	4.01	4.11	4.004	100.15	102.647	2.4975	4.69	4.91	4.8728	96.2486	100.763	4.51486	85.5	83.7	70.124	-13.576	Over	5.94	7.1422	83.1677	2.33	3.4352	67.8272	1.09	1.9818	55.0005	3.61	3.707	97.3833	0.607744	0.183502	36.7	33.0442	111.063	3719	41.0033
Control	1	Control	NCT01072396	1	76	166	1.66	93.9	34.2	0	0	0	11	2.76	2.68	2.444	112.93	109.656	-3.27332	3.54	3.33	3.2456	109.071	102.6	-6.4703	78	80.5	62.6864	-17.8136	Over	5.14	6.1834	83.1258	2.63	3.4784	75.6095	1.61	2.6166	61.5302	2.51	2.705	92.7911	0.488327	0.31323	22.2	22.8254	97.26	1950	20.7668
Control	1	Control	NCT01072396	2	67	154.9	1.549	81.6	34.6	0	0	0	11	2.44	2.43	1.84355	132.353	131.811	-0.542432	2.89	2.7	2.23007	129.592	121.072	-8.51991	84.4	90	66.7775	-23.2225	Over	4.48	4.4334	101.051	1.99	2.53676	78.4465	1.43	1.87569	76.2386	2.49	1.89664	131.285	0.555804	0.319196	19.66	19.6029	100.291	1310	16.0539
Control	1	Control	NCT01072396	2	73	155	1.55	60	25.1	0	0	0	11	2.11	2.09	1.6975	124.3	123.122	-1.1782	2.45	2.34	2.0785	117.873	112.581	-5.29228	86.1	89.3	65.5025	-23.7975	Over	4.59	4.44	103.378	2.96	2.545	116.306	1.94	1.9735	98.3025	1.63	1.895	86.0158	0.35512	0.422658	15.84	18.9523	83.5782	1360	22.6667
Control	1	Control	NCT01072396	1	61	171.5	1.715	75	26.2	0	0	0	12	3.92	4.02	3.1155	125.823	129.032	3.20976	4.88	4.84	3.9524	123.469	122.457	-1.01204	80.3	83.1	65.7854	-17.3146	Over	7.18	6.62285	108.413	2.66	3.4721	76.6107	1.88	2.35865	79.7066	4.52	3.15075	143.458	0.629526	0.261838	30.57	27.1655	112.532	2280	30.4
Control	1	Control	NCT01072396	2	57	157.9	1.579	48.8	19.6	0	0	0	12	2.46	2.46	2.21205	111.209	111.209	0	3	2.93	2.62297	114.374	111.705	-2.66873	82	84	68.9025	-15.0975	Over	4.56	4.6314	98.4583	2.83	2.59396	109.1	1.53	1.76999	86.4412	1.73	2.03744	84.9105	0.379386	0.335526	18.6	21.1944	87.7592	1490	30.5328
Control	1	Control	NCT01072396	2	59	163.8	1.638	57.4	21.8	0	0	0	11	2.91	2.92	2.3951	121.498	121.916	0.417519	3.6	3.4	2.83234	127.103	120.042	-7.0613	80.8	85.9	68.4775	-17.4225	Over	5.86	5.0208	116.714	3.38	2.72812	123.895	1.72	1.90878	90.1099	2.48	2.29268	108.17	0.423208	0.293515	24.34	21.9171	111.055	1910	33.2753
Control	1	Control	NCT01072396	2	70	155.6	1.556	65	26.8	1	0.4	0	12	2.35	2.49	1.7962	130.832	138.626	7.79423	2.77	2.79	2.18308	126.885	127.801	0.916137	84.8	89.2	66.14	-23.06	Over	4.63	4.4796	103.357	2.45	2.55544	95.8739	1.67	1.93636	86.2443	2.18	1.92416	113.296	0.470842	0.360691	15.03	19.3817	77.5474	1680	25.8462
Control	1	Control	NCT01072396	1	44	186.1	1.861	76.6	22	0	0	0	12	4.45	4.65	4.2363	105.044	109.766	4.7211	5.67	5.69	5.23536	108.302	108.684	0.382018	78.5	81.7	69.2976	-12.4024	Over	7.77	7.78939	99.7511	4.37	3.66074	119.375	1.75	2.17591	80.4261	3.4	4.12865	82.3514	0.43758	0.225225	38.71	33.4612	115.686	3720	48.564
Control	1	Control	NCT01072396	1	43	183.5	1.835	81.2	24.2	0	0	0	12	4.41	4.37	4.1535	106.176	105.212	-0.963043	5.52	5.36	5.1116	107.99	104.86	-3.13014	79.9	81.5	69.5042	-11.9958	Over	7.46	7.58165	98.3955	3	3.5909	83.5445	1.44	2.11985	67.9293	4.46	3.99075	111.758	0.597855	0.193029	40.25	33.2623	121.008	3550	43.7192
Control	1	Control	NCT01072396	2	51	158.5	1.585	57.4	23.2	0	0	0	12	3.07	3.12	2.38575	128.681	130.776	2.09578	3.82	3.72	2.80555	136.159	132.594	-3.56436	80.4	83.9	70.1775	-13.7225	Over	5.51	4.671	117.962	2.74	2.6014	105.328	1.31	1.68485	77.7517	2.77	2.0696	133.842	0.502722	0.23775	25.35	21.9571	115.453	1670	29.0941
Control	1	Control	NCT01072396	1	75	180.7	1.807	91.8	28.3	1	0.2	0	12	3.79	3.77	3.1051	122.057	121.413	-0.644102	5.31	5.03	4.11832	128.936	122.137	-6.79889	71.4	75	62.893	-12.107	Over	8.25	7.35793	112.124	4.16	3.81338	109.09	2.45	2.78717	87.9028	4.09	3.54455	115.388	0.495758	0.29697	32.92	25.4735	129.232	2960	32.244
Control	1	Control	NCT01072396	1	56	167.6	1.676	70	24.8	0	0	0	12	3.46	3.56	3.0928	111.873	115.106	3.23332	4.17	4.19	3.85776	108.094	108.612	0.518436	83	85	66.8184	-18.1816	Over	5.94	6.31124	94.1178	2.37	3.33584	71.0466	1.25	2.19756	56.8813	3.57	2.9754	119.984	0.60101	0.210438	23.52	27.6687	85.0057	2650	37.8571
Control	1	Control	NCT01072396	2	57	168.1	1.681	94.2	33.7	0	0	0	11	2.99	3.06	2.61495	114.343	117.019	2.67692	3.67	3.57	3.07483	119.356	116.104	-3.25221	81.5	85.7	68.9025	-16.7975	Over	5.67	5.3046	106.888	2.17	2.82244	76.8838	1.66	1.95461	84.9274	3.5	2.48216	141.006	0.617284	0.292769	23.82	22.828	104.346	2270	24.0977
Control	1	Control	NCT01072396	2	58	155	1.55	68.2	28.6	0	0	0	12	1.79	1.89	2.0725	86.3691	91.1942	4.82509	2.11	2.14	2.4685	85.477	86.6923	1.21531	84.8	88.3	68.69	-19.61	Over	3.88	4.44	87.3874	2.14	2.53	84.585	1.7	1.7335	98.0675	1.73	1.91	90.5759	0.445876	0.438144	18.63	20.6188	90.3544	1499	21.9795
Control	1	Control	NCT01072396	1	50	179.1	1.791	90.9	28.2	0	0	0	12	3.71	3.73	3.7613	98.6361	99.1678	0.531731	4.87	4.85	4.67616	104.145	103.718	-0.427701	76.2	76.9	68.058	-8.842	Over	7.7	7.23009	106.499	3.84	3.55094	108.14	2.58	2.21621	116.415	3.85	3.67915	104.644	0.5	0.335065	27.26	30.9352	88.1196	3067	33.7404
Control	1	Control	NCT01072396	2	50	160	1.6	54.3	21.3	0	0	0	12	2.85	2.98	2.47	115.385	120.648	5.26316	3.6	3.61	2.898	124.224	124.569	0.345066	79.2	82.5	70.39	-12.11	Over	5.74	4.77	120.335	3.56	2.634	135.156	2.45	1.696	144.458	2.18	2.136	102.06	0.379791	0.426829	18.6	22.3084	83.3767	2256	41.547
Control	1	Control	NCT01072396	2	56	154.9	1.549	56.8	23.2	1	0.5	0	12	2.27	2.41	2.11855	107.149	113.757	6.60829	3	3	2.51607	119.234	119.234	0	75.7	80.3	69.115	-11.185	Over	4.85	4.4334	109.397	2.78	2.52576	110.066	1.94	1.69969	114.138	2.07	1.90764	108.511	0.426804	0.4	18.17	20.825	87.2509	1356	23.8732
Control	1	Control	NCT01072396	1	48	177.8	1.778	85.9	26.9	0	0	0	12	4.3	4.49	3.7634	114.258	119.307	5.04863	5.55	5.44	4.65328	119.271	116.907	-2.36392	77.5	82.5	68.4712	-14.0288	Over	7.43	7.12622	104.263	3.52	3.50252	100.499	2.38	2.15518	110.432	3.91	3.6237	107.901	0.526245	0.320323	25.9	31.1793	83.0679	3337	38.8475
Control	1	Control	NCT01072396	2	61	152.4	1.524	63.6	27.6	0	0	0	12	1.78	1.78	1.8948	93.9413	93.9413	0	2.36	2.36	2.27532	103.722	103.722	0	75.4	75.4	68.0525	-7.3475	Over	4.3	4.2684	100.74	2.41	2.47476	97.3832	1.88	1.73444	108.392	1.89	1.79364	105.372	0.439535	0.437209	14.97	19.8691	75.3431	1729	27.1855
Control	1	Control	NCT01072396	2	54	154.9	1.549	70.9	29.5	0	0	0	12	2.52	2.6	2.16855	116.207	119.896	3.6891	3.28	3.35	2.56807	127.722	130.448	2.72578	76.8	77.6	69.54	-8.06	Over	5.11	4.4334	115.261	2.69	2.52376	106.587	1.8	1.66769	107.934	2.42	1.90964	126.725	0.473581	0.35225	21.22	21.0472	100.821	1381	19.4781
Control	1	Control	NCT01072396	2	49	158.8	1.588	51.8	20.5	0	0	0	12	2.34	2.4	2.4476	95.6039	98.0552	2.45138	3.14	3.12	2.87084	109.376	108.679	-0.69666	74.5	76.9	70.6025	-6.2975	Over	5.06	4.6908	107.871	3.25	2.60612	124.706	2.2	1.65828	132.668	1.81	2.08468	86.8239	0.357708	0.434783	18.38	22.2273	82.6911	1867	36.0425
Control	1	Control	NCT01072396	1	67	172.7	1.727	85.9	28.7	0	0	0	12	2.36	2.49	2.9931	78.848	83.1913	4.34332	3.22	3.21	3.86552	83.3006	83.0419	-0.258697	73.3	77.6	64.5458	-13.0542	Over	5.79	6.71873	86.177	2.81	3.55418	79.0618	2.65	2.50637	105.731	2.98	3.16455	94.1682	0.51468	0.457686	20.98	25.989	80.7264	2081	24.2258
Control	1	Control	NCT01072396	1	57	180.1	1.801	98.8	30.4	0	0	0	9	3.97	4.21	3.6013	110.238	116.902	6.66426	5.37	5.52	4.55176	117.976	121.272	3.29543	73.9	76.3	66.6118	-9.6882	Over	7.01	7.30999	95.8962	2.94	3.63734	80.8283	1.64	2.38331	68.8119	4.08	3.67265	111.091	0.582026	0.233951	26.7	29.4968	90.5183	2422	24.5142
Control	1	Control	NCT01072396	2	60	156.4	1.564	75.5	30.9	0	0	0	10	2.73	2.83	2.0778	131.389	136.202	4.81278	3.7	3.7	2.47852	149.283	149.283	0	73.8	76.5	68.265	-8.235	Over	5.16	4.5324	113.847	3.08	2.56336	120.155	1.46	1.79084	81.526	2.08	1.96904	105.635	0.403101	0.282946	18	20.6208	87.2904	1652	21.8808
Control	1	Control	NCT01072396	1	53	185.4	1.854	106.1	30.8	0	0	0	12	5.05	5.06	3.9452	128.004	128.257	0.253473	6.15	6.05	4.96104	123.966	121.95	-2.01571	82.1	83.6	67.4382	-16.1618	Over	8.17	7.73346	105.645	3.55	3.72536	95.2928	1.82	2.36474	76.9641	4.72	4.0081	117.762	0.577723	0.222766	35.7	31.285	114.112	3502	33.0066
Control	1	Control	NCT01072396	1	62	177	1.77	73.7	23.3	0	0	0	12	3.72	3.92	3.323	111.947	117.966	6.01866	5.06	5.01	4.2432	119.25	118.071	-1.17836	73.5	78.2	65.5788	-12.6212	Over	7.68	7.0623	108.746	4.42	3.6098	122.444	2.27	2.4527	92.5511	3.49	3.4525	101.086	0.454427	0.295573	28.5	27.8416	102.365	2488	33.7585
Control	1	Control	NCT01072396	1	58	154	1.54	72.3	31.5	0	0	0	12	2.73	2.7	2.45	111.429	110.204	-1.22449	3.43	3.26	3.0224	113.486	107.861	-5.62467	79.6	82.8	66.4052	-16.3948	Over	4.68	5.2246	89.5762	2.68	3.0356	88.2857	1.68	2.0634	81.419	2	2.189	91.3659	0.42735	0.358974	18.7	24.9726	74.882	2376	32.8631
Control	1	Control	NCT01072396	2	69	160	1.6	78.9	30.8	0	0	0	12	2.51	2.58	1.995	125.815	129.323	3.50877	3.28	3.25	2.404	136.439	135.191	-1.24792	76.5	79.4	66.3525	-13.0475	Over	4.78	4.77	100.21	2.46	2.653	92.7252	1.49	2	74.5	2.31	2.117	109.117	0.483264	0.311715	16.7	20.1975	82.6835	1275	16.1597
Control	1	Control	NCT01072396	2	47	158	1.58	54.5	22	1	0.3	0	12	1.91	2.03	2.466	77.4534	82.3195	4.86618	2.64	2.63	2.8874	91.4317	91.0854	-0.346332	72.3	77.2	71.0275	-6.1725	Over	4.13	4.638	89.047	2.43	2.5862	93.9603	1.06	1.6118	65.765	1.7	2.0518	82.8541	0.411622	0.256659	18.8	22.3214	84.2242	1596	29.2844
Control	1	Control	NCT01072396	2	63	167.7	1.677	75.7	26.8	0	0	0	11	2.77	2.73	2.44915	113.1	111.467	-1.63322	3.54	3.34	2.90111	122.022	115.128	-6.89391	78.2	81.7	67.6275	-14.0725	Over	6.08	5.2782	115.191	2.74	2.81948	97.181	2.31	2.04337	113.049	3.34	2.45872	135.843	0.549342	0.379934	19.5	22.0973	88.246	1869	24.6896
Control	1	Control	NCT01072396	2	54	148.2	1.482	68.4	32	0	0	0	11	1.82	2.03	1.9039	95.5933	106.623	11.03	2.4	2.61	2.27126	105.668	114.914	9.24597	75.8	77.8	69.54	-8.26	Over	4.11	3.9912	102.977	1.98	2.37368	83.4148	1.58	1.54642	102.171	2.15	1.61752	132.92	0.523114	0.384428	17	19.9741	85.1101	1624	23.7427
Control	1	Control	NCT01072396	1	61	175.8	1.758	92.1	30.3	0	0	0	12	3.31	3.68	3.3004	100.291	111.502	11.2108	4.41	4.54	4.20008	104.998	108.093	3.09518	75.1	81.1	65.7854	-15.3146	Over	6.45	6.96642	92.587	3.74	3.57272	104.682	1.86	2.41498	77.0193	2.69	3.3937	79.2645	0.417054	0.288372	22.9	27.8732	82.1579	3127	33.9522
Control	1	Control	NCT01072396	2	47	158.5	1.585	58.6	23.4	0	0	0	12	2.92	3.15	2.48575	117.47	126.722	9.25274	4.09	4.14	2.90955	140.572	142.29	1.71848	71.4	76.1	71.0275	-5.0725	Over	5.65	4.671	120.959	3.05	2.5974	117.425	1.65	1.62085	101.798	2.59	2.0736	124.904	0.458407	0.292035	17.2	22.4015	76.7807	1731	29.5392
Control	1	Control	NCT01072396	1	52	180.4	1.804	68.6	21.3	0	0	0	12	3.31	3.67	3.7592	88.0506	97.6272	9.57651	4.84	4.85	4.69904	103	103.213	0.212809	68.4	75.7	67.6448	-8.0552	Over	7.18	7.33396	97.9007	4.17	3.59936	115.854	2.46	2.27724	108.026	2.97	3.7346	79.5266	0.413649	0.342618	25.6	30.6912	83.4116	2552	37.2012
Control	1	Control	NCT01072396	2	54	166.2	1.662	74.1	26.1	0	0	0	12	3.03	3.16	2.6149	115.874	120.846	4.97151	4.43	4.45	3.06866	144.363	145.014	0.65175	68.4	71	69.54	-1.46	Over	5.48	5.1792	105.808	2.59	2.77688	93.2701	1.75	1.87222	93.4719	2.87	2.40232	119.468	0.523723	0.319343	24.6	22.857	107.626	1729	23.3333
Control	1	Control	NCT01072396	1	54	192.4	1.924	131.6	34.9	0	0	0	12	4.02	4.42	4.2172	95.3239	104.809	9.48497	6.03	6.14	5.33824	112.959	115.019	2.0606	66.7	72	67.2316	-4.7684	Over	8.5	8.29276	102.499	3.77	3.89816	96.7123	2.73	2.47844	110.15	4.72	4.3946	107.405	0.555294	0.321176	29.3	32.208	90.9713	3420	25.9878
Control	1	Control	NCT01072396	1	59	189.1	1.891	108.7	30.2	0	0	0	12	3.32	3.58	3.9303	84.4719	91.0872	6.61527	4.69	4.58	5.01816	93.4606	91.2685	-2.19204	70.8	78.2	66.1986	-12.0014	Over	6.98	8.02909	86.9339	3.12	3.86594	80.7048	2.26	2.54521	88.7942	3.87	4.16315	92.9585	0.554441	0.323782	24.3	30.5199	79.6202	3327	30.6072
Control	1	Control	NCT01072396	2	51	163.7	1.637	94.4	34.8	0	0	0	12	2.36	2.27	2.59115	91.0793	87.6059	-3.47336	2.71	2.63	3.03591	89.2648	86.6297	-2.63512	87.1	86.3	70.1775	-16.1225	Over	4.02	5.0142	80.1723	2.04	2.71788	75.0585	1.29	1.77897	72.5139	1.95	2.29632	84.9185	0.485075	0.320896	16.9	22.7899	74.1557	2194	23.2415
Control	1	Control	NCT01072396	2	57	150	1.5	51.1	22.9	0	0	0	12	1.84	1.87	1.9	96.8421	98.4211	1.57895	2.33	2.33	2.273	102.508	102.508	0	79	80.3	68.9025	-11.3975	Over	3.59	4.11	87.3479	1.79	2.417	74.0588	1.35	1.627	82.9748	1.78	1.693	105.139	0.495822	0.376045	11.4	19.9291	57.2027	946	18.5127
Control	1	Control	NCT01072396	1	46	187.4	1.874	120.4	33.9	0	0	0	12	3.66	3.81	4.2342	86.439	89.9816	3.54258	4.3	4.42	5.25824	81.7764	84.0585	2.28213	85.1	86.2	68.8844	-17.3156	Over	6.24	7.89326	79.0548	2.63	3.70916	70.9055	1.54	2.23694	68.844	3.61	4.1841	86.279	0.578526	0.246795	24.6	33.2171	74.0581	3314	27.5249
Control	1	Control	NCT01072396	2	64	158	1.58	64.9	26.6	0	0	0	11	2.28	2.41	2.041	111.71	118.079	6.36943	2.81	3.05	2.4454	114.91	124.724	9.81435	81.1	79	67.415	-11.585	Over	5.5	4.638	118.586	2.94	2.6032	112.938	2.51	1.8838	133.241	2.56	2.0348	125.811	0.465455	0.456364	17.6	20.4327	86.1365	1124	17.319
Control	1	Control	NCT01072396	1	69	165	1.65	76	27.8	0	0	0	12	2.83	2.95	2.604	108.679	113.287	4.60829	3.96	4.08	3.37	117.507	121.068	3.56083	71.5	72.3	64.1326	-8.1674	Over	6.82	6.1035	111.739	3.24	3.392	95.5189	2.55	2.4495	104.103	3.58	2.7115	132.03	0.524927	0.3739	20.6	24.2638	84.9	2094	27.5526
Control	1	Control	NCT01072396	2	65	153	1.53	59.8	25.1	0	0	0	10	2.18	2.15	1.8185	119.879	118.229	-1.64971	2.64	2.53	2.1979	120.115	115.11	-5.00478	82.6	85	67.2025	-17.7975	Over	4.23	4.308	98.1894	2.35	2.4922	94.2942	1.52	1.8093	84.0104	1.88	1.8158	103.536	0.444444	0.359338	20.4	19.5208	104.504	1373	22.9599
Control	1	Control	NCT01072396	2	67	166.5	1.665	97.5	35.2	0	0	0	10	2.28	2.35	2.30175	99.0551	102.096	3.04116	3.02	2.96	2.74395	110.06	107.874	-2.18663	75.5	79.4	66.7775	-12.6225	Over	5.17	5.199	99.4422	2.27	2.7966	81.17	1.84	2.08565	88.2219	2.9	2.4024	120.713	0.560928	0.355899	17.7	21.4607	82.4763	1756	18.0103
Control	1	Control	NCT01072396	1	69	176.8	1.768	84	26.5	0	0	0	12	3.49	3.63	3.1114	112.168	116.668	4.49958	4.63	4.66	4.04968	114.33	115.071	0.740799	75.4	77.9	64.1326	-13.7674	Over	6.93	7.04632	98.3492	3.23	3.66812	88.056	2.19	2.60408	84.0988	3.7	3.3782	109.526	0.533911	0.316017	27.7	26.2057	105.702	1990	23.6905
Control	1	Control	NCT01072396	1	60	181.5	1.815	68.8	20.6	0	0	0	12	3.73	3.63	3.5745	104.35	101.553	-2.79759	4.25	4.1	4.5544	93.3164	90.0228	-3.29352	87.8	88.5	65.992	-22.508	Over	6.52	7.42185	87.8487	3.86	3.6971	104.406	2.15	2.46765	87.1274	2.66	3.72475	71.4142	0.407975	0.329755	29.1	29.0402	100.206	2358	34.2733
Control	1	Control	NCT01072396	2	68	157	1.57	60	24.3	0	0	0	12	2.2	2.31	1.9015	115.698	121.483	5.78491	3.1	3.04	2.2971	134.953	132.341	-2.61199	71	76	66.565	-9.435	Over	4.18	4.572	91.4261	2.4	2.5848	92.8505	0.41	1.9297	21.2468	1.78	1.9872	89.5733	0.425837	0.0980861	12.7	19.8281	64.0504	1644	27.4
Control	1	Control	NCT01072396	2	55	149.5	1.495	73.1	32.5	0	0	0	10	2.48	2.51	1.93025	128.481	130.035	1.5542	3.02	2.93	2.30285	131.142	127.234	-3.9082	82.1	85.7	69.3275	-16.3725	Over	3.86	4.077	94.6775	1.82	2.4038	75.7135	0.64	1.58595	40.3544	2.04	1.6732	121.922	0.528497	0.165803	15.5	20.0712	77.2249	2485	33.9945
Control	1	Control	NCT01072396	1	68	164	1.64	76.6	28.5	0	0	0	12	2.9	3	2.59	111.969	115.83	3.861	3.55	3.58	3.3384	106.338	107.237	0.898634	81.7	83.8	64.3392	-19.4608	Over	4.56	6.0236	75.7022	2.27	3.3596	67.5676	0.63	2.4144	26.0934	2.29	2.664	85.961	0.502193	0.138158	19.5	24.3283	80.1536	2869	37.4543
Control	1	Control	NCT01072396	2	64	161	1.61	53.9	20.8	0	0	0	12	2.52	2.83	2.1595	116.694	131.049	14.3552	3.95	4.17	2.5783	153.202	161.734	8.53275	63.8	67.9	67.415	-0.485	Over	5.47	4.836	113.11	3.12	2.6704	116.836	1.28	1.9381	66.0441	2.35	2.1656	108.515	0.429616	0.234004	18.2	20.9132	87.0266	1613	29.9258
Control	1	Control	NCT01072396	1	68	173	1.73	81.4	27.3	0	0	0	11	2.58	2.72	2.977	86.6644	91.3671	4.70272	3.85	3.79	3.8568	99.8237	98.268	-1.55569	67	71.8	64.3392	-7.4608	Over	5.76	6.7427	85.4257	3	3.5702	84.0289	1.67	2.5323	65.948	2.76	3.1725	86.9976	0.479167	0.289931	19.7	25.8094	76.3288	2696	33.1204
Control	1	Control	NCT01072396	1	72	181	1.81	91.1	27.3	0	0	0	12	4.18	4.18	3.205	130.421	130.421	0	5.15	5.19	4.2136	122.223	123.173	0.949307	81.2	80.5	63.5128	-16.9872	Over	7.5	7.3819	101.6	4.02	3.7934	105.974	2.66	2.7251	97.6111	3.48	3.5885	96.9765	0.464	0.354667	29.5	26.2099	112.553	2636	28.9352
Control	1	Control	NCT01072396	1	64	183	1.83	81.1	24	0	0	0	11	2.9	3.03	3.523	82.3162	86.0062	3.69004	4.21	4.11	4.5368	92.7967	90.5925	-2.2042	68.9	73.7	65.1656	-8.5344	Over	6.07	7.5417	80.4858	3.5	3.7682	92.8825	1.81	2.5753	70.2831	2.57	3.7735	68.1065	0.423394	0.298188	21.3	28.371	75.0765	2694	33.2182
Control	1	Control	NCT01072396	1	63	169	1.69	84	29.4	1	0.3	0	11	4.4	4.36	2.95	149.153	147.797	-1.35593	5.51	5.3	3.7564	146.683	141.093	-5.59046	79.9	82.3	65.3722	-16.9278	Over	6.64	6.4231	103.377	2.2	3.4316	64.11	1.09	2.3699	45.9935	4.44	2.9915	148.421	0.668675	0.164157	21.4	26.2961	81.3809	3180	37.8571
Control	1	Control	NCT01072396	2	74	166	1.66	62.3	22.5	0	0	0	12	2.31	2.39	2.107	109.635	113.431	3.79687	3.19	3.18	2.5398	125.6	125.207	-0.393732	72.4	75.2	65.29	-9.91	Over	5.32	5.166	102.981	3.44	2.7924	123.192	1.96	2.1886	89.555	1.88	2.3736	79.2046	0.353383	0.368421	16.9	20.6029	82.0271	1332	21.3804
Control	1	Control	NCT01072396	2	70	157	1.57	78.9	31.6	0	0	0	11	2.06	2.02	1.8515	111.261	109.101	-2.16041	2.77	2.8	2.2451	123.38	124.716	1.33624	74.4	72.1	66.14	-5.96	Over	4.85	4.572	106.08	2.59	2.5868	100.124	1.94	1.9617	98.8938	2.26	1.9852	113.842	0.465979	0.4	18.3	19.6059	93.3391	1532	19.417
Control	1	Control	NCT01072396	2	54	161	1.61	73.9	27.9	0	0	0	11	2.96	3.2	2.4095	122.847	132.808	9.96057	4.45	4.45	2.8383	156.784	156.784	0	66.5	71.9	69.54	-2.36	Over	6.18	4.836	127.792	3.68	2.6604	138.325	1.58	1.7781	88.8589	2.5	2.1756	114.911	0.404531	0.255663	16.3	22.0242	74.0097	1885	25.5074
Control	1	Control	NCT01072396	2	73	170	1.7	73.2	25.4	0	0	0	10	2.62	2.82	2.29	114.41	123.144	8.73362	3.23	3.25	2.743	117.754	118.483	0.729129	81.1	86.8	65.5025	-21.2975	Over	5.61	5.43	103.315	3.04	2.881	105.519	2.36	2.245	105.122	2.57	2.549	100.824	0.458111	0.420677	10	21.3547	46.8282	1162	15.8743
Control	1	Control	NCT01072396	2	49	163.5	1.635	83.2	31.2	0	0	0	11	2.48	2.53	2.63325	94.1802	96.079	1.89879	3.18	3.07	3.07905	103.279	99.7061	-3.57253	78	82.4	70.6025	-11.7975	Over	4.95	5.001	98.9802	2.25	2.7114	82.983	1.47	1.74335	84.3204	2.7	2.2896	117.925	0.545455	0.29697	21.27	22.98	92.5586	1770	21.274
Control	1	Control	NCT01072396	2	56	146.6	1.466	59.5	28	0	0	0	12	2.38	2.52	1.7907	132.909	140.727	7.81817	2.7	2.76	2.14838	125.676	128.469	2.7928	88.1	91.3	69.115	-22.185	Over	4.18	3.8856	107.577	2.07	2.33984	88.4676	1.34	1.54946	86.4817	2.11	1.54576	136.502	0.504785	0.320574	18.08	19.4957	92.7385	1600	26.8908
Control	1	Control	NCT01072396	1	50	169.1	1.691	81.2	28.7	0	0	0	12	3.73	3.67	3.3313	111.968	110.167	-1.8011	4.61	4.62	4.10016	112.435	112.679	0.243893	80.9	79.4	68.058	-11.342	Over	6.75	6.43109	104.959	3.06	3.31694	92.2537	1.97	2.08521	94.4749	3.69	3.11415	118.491	0.546667	0.291852	23.78	29.2896	81.1893	2940	36.2069
Control	1	Control	NCT01360788	2	44	160	1.6	55.8	21.7969	1	34	0	11	3.33	3.49	2.62	127.099	133.206	6.10687	4.71	4.57	3.05	154.426	149.836	-4.59016	70.7006	76.3676	71.665	-4.70261	Over	6.18	4.77	129.56	3.49	2.63	132.7	1.58	1.6	98.75	2.67	2.14	124.766	0.432039	0.255663	18.2	24.4	74.6	1970	35.18
Control	1	Control	NCT01360788	2	58	149	1.49	63.9	28.7825	1	23.6	0	12	2.05	2.04	2.04	100.49	100	-0.490196	2.89	2.64	2.64	109.47	100	-9.4697	70.9343	77.2727	68.69	-8.58273	Over	4.06	4.05	100.247	2.07	2.4	86.25	1.29	1.62	79.6296	2.04	1.65	123.636	0.502463	0.317734	14.2	19.7	72.1	2095	31.27
Control	1	Control	NCT01360788	1	72	171	1.71	77	26.3329	1	20	0	10	3.6	3.79	2.78	129.496	136.331	6.83453	4.41	4.39	3.64	121.154	120.604	-0.549451	81.6327	86.3326	63.5128	-22.8198	Over	6.01	6.59	91.1988	2.84	3.57	79.5518	1.72	2.59	66.4093	3.19	3.02	105.629	0.530782	0.28619	21.6	24.6	87.8	1905	24.42
Control	1	Control	NCT01360788	1	71	163	1.63	87.2	32.8202	1	34.1	0	9	2.61	2.68	2.46	106.098	108.943	2.84553	3.33	3.17	3.2	104.062	99.0625	-5	78.3784	84.5426	63.7194	-20.8232	Over	4.95	5.95	83.1933	1.92	3.37	56.9733	1.75	2.47	70.8502	3	2.58	116.279	0.606061	0.353535	20.2	22.1	91.4	2222	24.46
Control	1	Control	NCT01360788	2	55	156	1.56	62.3	25.5999	1	16.5	0	12	2.8	2.97	2.19	127.854	135.616	7.76256	3.22	3.55	2.59	124.324	137.066	12.7413	86.9565	83.662	69.3275	-14.3345	Over	4.8	4.51	106.43	2.28	2.55	89.4118	1.37	1.7	80.5882	2.5	1.96	127.551	0.520833	0.285417	21.3	21.9	97.3	1915	30.39
Control	1	Control	NCT01360788	1	62	171	1.71	88.8	30.3683	1	20	0	12	3.73	3.84	3.04	122.697	126.316	3.61842	5.01	4.83	3.87	129.457	124.806	-4.65116	74.4511	79.5031	65.5788	-13.9243	Over	7.11	6.59	107.891	3.39	3.49	97.1347	2.14	2.39	89.5397	3.91	3.1	126.129	0.54993	0.300985	33.5	26.3	127.4	2969	33.43
Control	1	Control	NCT01360788	1	57	165	1.65	70	25.7117	1	18.75	0	11	3.66	3.73	2.98	122.819	125.168	2.34899	4.45	4.52	3.71	119.946	121.833	1.88679	82.2472	82.5221	66.6118	-15.9103	Over	6.16	6.11	100.818	2.7	2.7	100	1.52	2.16	70.3704	3.38	3.41	99.1202	0.548701	0.246753	27.4	25.7	106.6	2586	36.94
Control	1	Control	NCT01360788	1	63	172	1.72	76	25.6896	1	18.75	0	12	3.88	4.07	3.08	125.974	132.143	6.16883	5.68	5.38	3.93	144.529	136.896	-7.63359	68.3099	75.6506	65.3722	-10.2784	Over	7.24	6.67	108.546	3.25	3.51	92.5926	1.79	2.41	74.2739	3.64	3.16	115.19	0.502762	0.247238	29	26.7	108.6	2462	32.39
Control	1	Control	NCT01360788	1	73	171	1.71	78.2	26.7433	1	18.75	0	12	2.77	2.79	2.75	100.727	101.455	0.727273	3.42	3.32	3.61	94.7368	91.9668	-2.77008	80.9942	84.0361	63.3062	-20.7299	Over	4.49	6.59	68.1335	1.87	3.58	52.2346	1.35	2.61	51.7241	2.54	3.01	84.3854	0.565702	0.300668	19.7	24.4	80.7	1991	24.25
Control	1	Control	NCT01360788	2	65	156	1.56	65	26.7094	1	20	0	10	2.56	2.72	1.94	131.959	140.206	8.24742	3.65	3.77	2.33	156.652	161.803	5.15021	70.137	72.1485	67.2025	-4.94604	Over	5.6	4.51	124.169	2.97	2.56	116.016	2.12	1.86	113.978	2.77	1.95	142.051	0.494643	0.378571	22.4	20.4	109.8	1960	30.16
Control	1	Control	NCT01360788	1	47	175	1.75	88	28.7347	2	16.5	0	8	3.54	3.62	3.67	96.4578	98.6376	2.17984	4.58	4.58	4.58	100	100	0	77.2926	79.0393	68.6778	-10.3615	Over	6.08	6.9	88.1159	2.34	3.43	68.2216	1.44	2.1	68.5714	3.74	3.47	107.781	0.615132	0.236842	23.8	30.8	77.3	3107	35.31
Control	2	Control	NCT01072396	1	68	176	1.76	81.6	26	0	0	0	12	3.87	3.96	3.106	124.598	127.495	2.89762	4.66	4.59	4.0296	115.644	113.907	-1.73715	83	86.3	64.3392	-21.9608	Over	7.41	6.9824	106.124	4.58	3.6404	125.81	2.63	2.5716	102.271	2.83	3.342	84.6798	0.381916	0.354926	26.89	26.3031	102.231	2040	25
Control	2	Control	NCT01072396	2	68	170.9	1.709	63.3	21.9	0	0	0	10	3.04	3.15	2.45055	124.054	128.543	4.48879	3.76	3.73	2.91287	129.082	128.052	-1.02991	80.9	84.5	66.565	-17.935	Over	5.87	5.4894	106.933	3.26	2.89616	112.563	2.27	2.18129	104.067	2.61	2.59324	100.646	0.444634	0.386712	28.17	22.0543	127.73	1340	21.169
Control	2	Control	NCT01072396	1	61	179.5	1.795	106.2	33.7	0	0	0	10	4.19	4.66	3.4595	121.116	134.702	13.5858	5.34	5.78	4.4132	121.001	130.971	9.97009	78.5	80.6	65.7854	-14.8146	Over	7.67	7.26205	105.618	4.6	3.6593	125.707	2.72	2.46345	110.414	3.07	3.60275	85.2127	0.400261	0.354628	31.38	28.4821	110.175	2290	21.5631
Control	2	Control	NCT01072396	2	66	171.2	1.712	68.3	23.3	0	0	0	12	3.35	3.48	2.5124	133.339	138.513	5.17434	4.09	4.17	2.97816	137.333	140.019	2.68622	81.9	83.5	66.99	-16.51	Over	3.06	5.5092	55.5435	3.39	2.90088	116.861	2.45	2.15472	113.704	2.67	2.60832	102.365	0.872549	0.800654	27.2	22.3246	121.839	2115	30.9663
Control	2	Control	NCT01072396	2	70	167.5	1.675	88.9	31.8	0	0	0	10	2.09	2.21	2.26625	92.2228	97.5179	5.29509	2.8	2.85	2.71025	103.312	105.156	1.84485	74.6	77.5	66.14	-11.36	Over	4.91	5.265	93.2574	3.35	2.822	118.71	2.06	2.15175	95.736	1.57	2.443	64.2652	0.319756	0.419552	23.9	21.2876	112.272	1387	15.6018
Control	2	Control	NCT01072396	1	58	182.4	1.824	95.3	28.9	0	0	0	12	4.96	4.48	3.6712	135.106	122.031	-13.0747	6.69	5.6	4.65824	143.616	120.217	-23.3994	74.1	80	66.4052	-13.5948	Over	8.08	7.49376	107.823	4.06	3.70016	109.725	2.37	2.43544	97.313	4.01	3.7936	105.704	0.496287	0.293317	22.3	29.6463	75.2202	3315	34.7849
Control	2	Control	NCT01072396	1	57	193	1.93	104.1	27.9	0	0	0	10	4.68	4.76	4.156	112.608	114.533	1.92493	5.56	5.47	5.2948	105.009	103.309	-1.69978	84.2	87	66.6118	-20.3882	Over	8	8.3407	95.9152	3.9	3.9392	99.0049	2.54	2.5523	99.5181	4.1	4.4015	93.1501	0.5125	0.3175	34.42	31.6197	108.856	2880	27.6657
Control	2	Control	NCT01360788	2	56	164	1.64	69.6	25.8775	2	72	0	11	2.67	2.54	2.48	107.661	102.419	-5.24194	3.64	3.31	2.92	124.658	113.356	-11.3014	73.3516	76.7372	69.115	-7.62216	Over	5.2	5.04	103.175	3.22	2.73	117.949	2.08	1.86	111.828	2.35	2.31	101.732	0.451923	0.4	17.1	23.7	72.2	1934	27.62
Control	2	Control	NCT01360788	1	66	173	1.73	78.1	26.0951	1	32	0	10	3.46	3.64	3.04	113.816	119.737	5.92105	5.47	4.51	3.91	139.898	115.345	-24.5524	63.2541	80.7095	64.7524	-15.9571	Over	7.68	6.75	113.778	4.07	3.56	114.326	2.37	2.49	95.1807	3.18	3.19	99.6865	0.414063	0.308594	29.5	26.4	111.7	2559	32.65
Control	2	Control	NCT01360788	1	67	179	1.79	97	30.2737	1	29.7	0	12	3.75	3.71	3.26	115.031	113.804	-1.22699	5.17	4.53	4.23	122.222	107.092	-15.13	72.5338	81.8985	64.5458	-17.3527	Over	7.46	7.22	103.324	4.2	3.71	113.208	2.43	2.59	93.8224	3.29	3.51	93.7322	0.441019	0.325737	32.6	28.2	115.6	2658	27.4
Control	2	Control	NCT01360788	1	67	168	1.68	82	29.0533	1	26.25	0	12	4.23	4.41	2.79	151.613	158.065	6.45161	5.15	5.2	3.59	143.454	144.847	1.39276	82.1359	84.8077	64.5458	-20.2619	Over	7.16	6.51	109.985	3.6	3.5	102.857	1.88	2.47	76.1134	3.74	3.01	124.252	0.522346	0.26257	29.1	25.2	115.5	2597	31.97
Control	3	Control	NCT01360788	1	56	164	1.64	106	39.4111	1	25	0	8	3.04	3.1	2.94	103.401	105.442	2.04082	4.19	4.04	3.65	114.795	110.685	-4.10959	72.5537	76.7327	66.8184	-9.91427	Over	6.08	6.03	100.829	1.9	3.26	58.2822	1.79	2.15	83.2558	4.09	2.77	147.653	0.672697	0.294408	30	25.4	118.1	2805	27.08
Control	3	Control	NCT01360788	1	58	191	1.91	112	30.7009	1	11.25	0	10	4.82	4.69	4.04	119.307	116.089	-3.21782	6.37	6.3	5.15	123.689	122.33	-1.35922	75.6672	74.4444	66.4052	-8.03924	Over	8.12	8.18	99.2665	3.76	3.91	96.1637	2.24	2.55	87.8431	4.53	4.27	106.089	0.557882	0.275862	35.6	34	104.7	2854	25.25
[truncated: 21 more columns]
